# Supplementary material for: Identifying the Pathogenic Variants in Heart Genes in Vietnamese Sudden Unexplained Death Victims by Next-Generation Sequencing
Source: Diagnostics (Basel). 2024 Aug 27;14(17):1876. doi: 10.3390/diagnostics14171876 (PMC11394071; doi:10.3390/diagnostics14171876)
Supplement: Supplementary file 1 [file diagnostics-14-01876-s001.zip]

Archive with 1 entries (1 files):
- diagnostics-3137086-supplementary.pdf
